# Supplementary material for: Targeted proteomics links virulence factor expression with clinical severity in staphylococcal pneumonia
Source: Front Cell Infect Microbiol. 2023 Apr 3;13:1162617. doi: 10.3389/fcimb.2023.1162617 (PMC10106754; doi:10.3389/fcimb.2023.1162617)
Supplement: Supplementary file 2 [file Table_1.xlsx]

## Sheet: Feuil1
Table S1. Proteins targeted and peptides used
Protein name	Targeted reporter peptides	Detected/Synthetic		Protein name	Targeted reporter peptides	Detected/Synthetic
BlaI	EIEELR	S		PBP2A	IYNSLGVK	D/S
	DILNDISK	S			SYANLIGK	D/S
	SLVLNFAK	D/S			VALELGSK	D/S
BlaZ	FAYASTSK	D/S			YEVVNGNIDLK	D/S
blaz	SGDTLIK	S		Nuc	AIDGDTVK	S
blaz	DTSTPAAFGK	S			YGPEASAFTK	D/S
CHIP	NSAQFEK	S			GLAYIYADGK	D/S
chp	SSYVINGPGK	D/S		PSMa1	SLIEQFTGK	S
chp	NSGLPTTLGK	D/S		PSMa4	MAIVGTIIK	S
Cna	ITVDNTK	D/S			AIIDIFAK	S
cna	YTVEELTK	D/S		LukF-PV	QSNLNAGQNFLEYHK	S
cna	DISSTNVTDLTVSPSK	D/S			DTISSQFYWGSK	S
EdinB	LSENIQEQVR	S			GNFNPEFIGVLSR	D/S
edinb	NSSPINTPLR	S		LukS-PV	SVQWGIK	D/S
edinb	SANGDVNK	S			ANSFITSLGK	D/S
EtA	GQTSATGVLIGK	D/S			TNDPNVDLINYLPK	D/S
eta	SEIELTTLSR	D/S		Sak	VVELDPSAK	D/S
eta	LELIGYPFDHK	D/S			IEVTYYDK	D/S
EtB	NPSNIIFTPAQNR	D/S			GFVVPDLSEHIK	S
	SPYNSVGTVFVK	D/S		SarA	QPQVVK	D/S
	VTAQELDYLTR	S			DIINHLNYK	S
	ESPYGQGLDLAIIK	D/S			IESLLSR	S
EtD	NTIITNYHVSR	S			TVLILVNAQQR	D/S
etd	GETIASGVLIGK	S			ITEANNEIEL	S
etd	GGQYGLPFGILFNR	D/S		Sbi	GITEEQR	S
Fib	LIQAQNLVR	S			AQEVFSESLK	D/S
fib	THTVSAHR	S			VEVPQIQSPK	D/S
fib	AVNLVSFEYK	D/S		SCIN	YQLQK	S
GapA	FTGEVEVVDGGFR	D/S			LANELK	S
gapa	TLAYLAELSK	D/S			NEAQASTSLPTSNEYQNEK	S
gapa	VPVATGSLTELTVVLEK	D/S			IYNEIDEALK	D/S
Hla	TGTTDIGSNTTVK	S			SLLDELNVNELATGSLNTYYK	S
	TGDLVTYDK	D/S		SdrD	ESVQSTTGNK	S
	TILESPTDK	S			STNEDLNTK	S
	IGGLIGANVSIGHTLK	D/S			GISGVTVTLK	D/S
	VQLQLPDNEVAQISDYYPR	S		SEA	QNTVPLETVK	D/S
Hld	WIIDTVNK	D/S			SELQGTALGNLK	S
	MAQDIISTIGDLVK	D/S			NVTVQELDLQAR	D/S
HlgA	LGYNIGGNFQSAPSIGGSGSFNYSK	S			GFFTDHSWYNDLLVDFDSK	D/S
hlga	DSNVDLINYLPK	S		SEB	LGNYDNVR	D/S
hlga	LAITQNIQFDFVK	S			VLYDDNHVSAINVK	D/S
HlgB	ATGNINSGFVKPNPNDYDFSK	S			LYEFNNSPYETGYIK	D/S
hlgb	YNVSISSQSNDSVNVVDYAPK	S		SEC	SVTAQELDIK	D/S
hlgb	SNFNPEFLSVLSHR	S			NTISFEVQTDK	D/S
HlgC	DALILK	S			FLAHDLIYNISDK	D/S
	GSSDTSEFEITYGR	S		SED	LYNNDTLGGK	D/S
	WPFQYNIGLK	S			IEFDSSDGSK	D/S
	YVSLINYLPK	D/S			VSYDLFDVK	D/S
	WGVTQNIQFDFVK	S		SEH	SDEISGEK	D/S
IsaB	VVEVTVGHTPYK	D/S			ETELIR	D/S
	EADSGIFYYQNAK	S			NVTLQELDIK	D/S
	GNEASQLQFVVK	D/S			VIGANVWVDGIQK	D/S
KatA	FSTVAGER	D/S		Spa	LNESQAPK	S
	LFSYGDAQR	D/S			DDPSQSANVLGEAQK	D/S
	LTGVFGHPVSDR	S			NGFIQSLK	D/S
	DNPFDLTK	D/S		SplB	YAAGAK	S
	GSGAFGTFTVTK	D/S			ITAHPNSDK	S
LukD	AAGNINSGYK	D/S			IINYPGK	S
	LIGTDSK	S			EDVSVIQVEER	D/S
	SFSETINYK	S		SspA (V8)	DTLLTNK	S
	DSYDPTYGNELFLGGDK	D/S			EHANVILPNNDR	S
	GNFNPEFISVLSHK	D/S			YSGEGDLAIVK	S
	NQNTVTFTSTYEVDWQNILLK	S		SspP	HVQVNVEDK	D/S
LukE	TISYTQK	S			TESIPTGNNVTQLK	S
	SYVSEVDK	S			YTINVSSFLSK	S
	ANTNIENIGDGAEVIK	S		TSST-1	HQLTQIHGLYR	S
	YLFVQSPNGPTGSAR	S			LPTPIELPLK	D/S
LukG	TLLDQSTSHK	S			QLAISTLDFEIR	D/S
	ILDPNGYWNSTLR	S
	LSALYEVDWK	S		D = Detected
LukH	NSTAPDDIGK	S		S = Synthetic
	YPSEYHVDFQVK	S
	TEILDQLPK	S
	IATVENPELSFASK	S
