# Supplementary material for: Targeted proteomics links virulence factor expression with clinical severity in staphylococcal pneumonia
Source: Front Cell Infect Microbiol. 2023 Apr 3;13:1162617. doi: 10.3389/fcimb.2023.1162617 (PMC10106754; doi:10.3389/fcimb.2023.1162617)
Supplement: Supplementary file 3 [file Table_2.xlsx]

## Sheet: Feuil1
Table S2. Detectability set
Strain Number	blaI	blaZ	chp	cna	edinB	etA	etB	etD	fib	gapA	hla	hld	hlgA	hlgB	hlgC	isaB	katA	lukD	lukE	lukG	lukH	mecA	nuc	psm1	psm4	lukF-PV	lukS-PV	sak	sarA	sbi	scn	sdrD	sea	seb	sec	sed	seh	spa	splB	sspA	sspP	tst1
HT20020209	NEG	NEG	NEG	NEG	POS	NEG	NEG	POS	POS	POS	POS	POS	POS	POS	POS	POS	POS	POS	POS	POS	POS	POS	POS	POS	POS	POS	POS	POS	POS	POS	POS	POS	NEG	NEG	NEG	NEG	NEG	POS	POS	POS	POS	NEG
HT20030749	POS	POS	POS	NEG	NEG	NEG	NEG	NEG	POS	POS	POS	POS	POS	POS	POS	POS	POS	POS	POS	POS	POS	POS	POS	POS	POS	NEG	NEG	POS	POS	POS	POS	POS	NEG	NEG	POS	POS	NEG	POS	POS	POS	POS	POS
ST20081561	POS	POS	NEG	NEG	NEG	NEG	NEG	NEG	POS	POS	POS	POS	POS	POS	POS	POS	POS	NEG	NEG	POS	POS	NEG	POS	POS	POS	POS	POS	POS	POS	POS	POS	POS	NEG	POS	POS	NEG	NEG	POS	NEG	POS	POS	POS
ST20101156	POS	POS	POS	POS	NEG	NEG	NEG	NEG	NEG	POS	POS	POS	POS	POS	POS	NEG	POS	NEG	NEG	NEG	NEG	NEG	POS	POS	POS	NEG	NEG	POS	POS	POS	POS	NEG	NEG	NEG	POS	NEG	NEG	POS	NEG	POS	POS	NEG
ST20101486	POS	POS	NEG	POS	NEG	NEG	NEG	NEG	POS	POS	POS	POS	POS	POS	POS	POS	POS	POS	POS	POS	POS	NEG	POS	POS	POS	POS	POS	POS	POS	POS	POS	POS	NEG	NEG	NEG	NEG	POS	POS	POS	POS	POS	NEG
ST20102293	POS	POS	NEG	POS	NEG	NEG	NEG	NEG	POS	POS	POS	POS	POS	POS	POS	POS	POS	POS	POS	POS	POS	NEG	POS	POS	POS	NEG	NEG	POS	POS	POS	POS	POS	NEG	POS	NEG	NEG	POS	POS	POS	POS	POS	NEG
ST20110676	POS	POS	POS	NEG	NEG	NEG	NEG	NEG	POS	POS	POS	POS	POS	POS	POS	POS	POS	POS	POS	POS	POS	POS	POS	POS	POS	NEG	NEG	POS	POS	POS	POS	NEG	POS	NEG	NEG	POS	NEG	POS	POS	POS	POS	NEG
ST20111278	POS	POS	NEG	NEG	NEG	NEG	NEG	NEG	POS	POS	POS	POS	POS	POS	POS	POS	POS	POS	POS	POS	POS	POS	POS	POS	POS	NEG	NEG	POS	POS	POS	POS	POS	NEG	NEG	NEG	POS	NEG	POS	POS	POS	POS	NEG
ST20111461	POS	POS	NEG	NEG	NEG	NEG	NEG	NEG	POS	POS	NEG	POS	POS	POS	POS	POS	POS	POS	POS	POS	POS	NEG	POS	POS	POS	POS	POS	POS	POS	POS	POS	POS	NEG	NEG	NEG	NEG	NEG	POS	POS	POS	POS	NEG
ST20111792	POS	POS	POS	NEG	NEG	NEG	NEG	NEG	POS	POS	POS	POS	POS	POS	POS	POS	POS	POS	POS	POS	POS	NEG	POS	POS	POS	NEG	NEG	POS	POS	POS	POS	POS	NEG	POS	NEG	POS	NEG	POS	POS	POS	POS	NEG
ST20111958	POS	POS	POS	NEG	NEG	NEG	NEG	NEG	POS	POS	POS	POS	POS	POS	POS	POS	POS	POS	POS	POS	POS	POS	POS	POS	POS	NEG	NEG	POS	POS	POS	POS	POS	POS	NEG	NEG	POS	NEG	POS	POS	POS	POS	NEG
ST20112201	POS	POS	POS	NEG	POS	NEG	NEG	POS	POS	POS	POS	POS	POS	POS	POS	POS	POS	POS	POS	POS	POS	NEG	POS	POS	POS	NEG	NEG	POS	POS	POS	POS	POS	NEG	NEG	NEG	NEG	NEG	POS	POS	POS	POS	NEG
ST20112206	POS	POS	NEG	POS	NEG	NEG	NEG	NEG	POS	POS	POS	POS	POS	POS	POS	NEG	POS	NEG	NEG	NEG	NEG	NEG	POS	POS	POS	NEG	NEG	NEG	POS	POS	NEG	POS	NEG	NEG	NEG	NEG	NEG	POS	NEG	POS	POS	POS
ST20120210	NEG	NEG	NEG	POS	NEG	POS	POS	NEG	POS	POS	POS	POS	POS	POS	POS	POS	POS	POS	POS	POS	POS	NEG	POS	POS	POS	NEG	NEG	POS	POS	POS	POS	POS	NEG	NEG	NEG	NEG	NEG	POS	POS	POS	POS	NEG
ST20120559	POS	POS	POS	NEG	NEG	NEG	NEG	NEG	POS	POS	POS	POS	POS	POS	POS	POS	POS	POS	POS	POS	POS	POS	POS	POS	POS	POS	POS	POS	POS	POS	POS	POS	NEG	NEG	NEG	NEG	NEG	POS	POS	POS	POS	NEG
ST20131616	POS	POS	NEG	NEG	NEG	NEG	NEG	NEG	POS	POS	POS	POS	POS	POS	POS	POS	POS	POS	POS	POS	POS	NEG	POS	POS	POS	POS	POS	POS	POS	POS	POS	POS	POS	NEG	NEG	NEG	NEG	POS	NEG	POS	POS	NEG
ST20131948	POS	POS	POS	NEG	NEG	NEG	NEG	NEG	POS	POS	POS	POS	POS	POS	POS	POS	POS	POS	POS	POS	POS	POS	POS	POS	POS	NEG	NEG	POS	POS	POS	POS	POS	NEG	NEG	POS	POS	NEG	POS	POS	POS	POS	POS
ST20140199	POS	POS	POS	POS	NEG	NEG	NEG	NEG	NEG	POS	POS	POS	POS	POS	POS	NEG	POS	NEG	NEG	NEG	NEG	NEG	POS	POS	POS	NEG	NEG	POS	POS	POS	POS	POS	NEG	NEG	NEG	NEG	NEG	POS	NEG	POS	POS	POS
ST20141092	POS	POS	NEG	POS	NEG	NEG	NEG	NEG	POS	POS	POS	POS	POS	POS	POS	POS	POS	POS	POS	POS	POS	NEG	POS	POS	POS	POS	POS	POS	POS	POS	POS	POS	NEG	NEG	NEG	NEG	POS	POS	POS	POS	POS	NEG
ST20141118	POS	POS	POS	NEG	NEG	NEG	NEG	NEG	POS	POS	POS	POS	POS	POS	POS	POS	POS	POS	POS	POS	POS	POS	POS	POS	POS	POS	POS	POS	POS	POS	POS	POS	NEG	NEG	NEG	NEG	NEG	POS	POS	POS	POS	NEG
			POS		gene present
			NEG		gene absent
			All strains were from the French NRCS biobank
