# Supplementary material for: Targeted proteomics links virulence factor expression with clinical severity in staphylococcal pneumonia
Source: Front Cell Infect Microbiol. 2023 Apr 3;13:1162617. doi: 10.3389/fcimb.2023.1162617 (PMC10106754; doi:10.3389/fcimb.2023.1162617)
Supplement: Supplementary file 4 [file Table_3.xlsx]

## Sheet: Feuil1
Table S3: Analytical validation set
Strain name/ number	BlaI	BlaZ	CHIP	Cna	EdinB	EtA	EtB	EtD	Fib	GapA	Hla	Hld	HlgA	HlgB	HlgC	IsaB	KatA	LukD	LukE	LukG	LukH	PBP2A	Nuc*	PSM⍺1	PSM⍺4	LukF-PV	LukS-PV	Sak	SarA	Sbi	SCIN	SdrD	SEA	SEB	SEC	SED	SEH	Spa	SplB	SspA	SspP	TSST-1	Reference
USA300 SF8300 WT	0.0521706	0.0810592	0.964355	0	0	0	0	0	0.288745	0.303063	0.807503	128.533	0.0798604	0.103249	0.0217773	0.0367578	0.0200151	0	0	0.613313	0.364911	0.0647199	2.46167	21.1263	12.8836	3.20048	6.38355	0.489117	0.135431	0.180709	0.852114	0.0239811	0	0	0	0	0	1.87902	0.575272	0.107705	0	0	(B.A. Diep et al., 2008)
USA300 SF8300 Dagr	0.147921	0.0801506	0.0977925	0	0	0	0	0	0.0805249	0.892737	0	0	0.0247709	0.0285618	0	0.098862	0	0	0	0.0528605	0.0748992	0.0807228	0.228992	0	0	0	0	0.187127	0.185376	0.197349	0.478615	0.0375892	0	0	0	0	0	2.62554	0	0	0	0	(J-P. Rasigade et al., 2013)
USA300 SF83000 DsarA	0	0	0.0623194	0	0	0	0	0	0	0.467584	0.0720143	9.58014	0	0	0	0.35903	0.0555583	1.26669	0.0136909	0	0	0.0720456	1.72996	0	2.5078	8.2404	7.57001	1.4803	0	0	0.0355224	0.128717	0	0.0203543	0	0	0	1.64367	1.37236	3.72319	0.0171532	0
USA300 SF8300 Dhla	0.0602613	0.0653555	0.744841	0	0	0	0	0	0.265252	0.332567	0	90.6218	0.0498851	0.0786924	0.0102473	0.0238197	0.0162588	0	0	0.454721	0.261775	0.0534092	2.24122	13.3848	9.76057	1.55377	3.36296	0.408795	0.133565	0.176679	0.645256	0.0209886	0	0	0	0	0	2.48009	0.199257	0.0628434	0	0
USA300 SF8300 Dpsm	0.0295441	0.0447192	0.733822	0	0	0	0	0	0.153427	0.786873	0.405655	48.2173	0.0386692	0	0	0.078062	0.0480413	1.20001	0.0121683	0.0734964	0.724509	0.101283	1.11704	0	0	5.24859	5.37817	0.575622	0.382557	0.247257	0.470351	0	0	0	0	0	0	2.07916	0.268819	0.0487433	0.00879969	0
USA300 SF8300 Dhlg	0.0547283	0.0771825	0.821806	0	0	0	0	0	0.25618	0.301829	0.721814	113.771	0	0	0	0.0393008	0.0253581	0	0	0.582954	0.358442	0.0731673	2.55857	16.4448	10.615	2.62663	5.85285	0.459579	0.150153	0.161816	0.681513	0.0180506	0	0	0	0	0	2.29262	0.462557	0.0991826	0	0	(M. Perret et al., 2012)
USA300 JE2 WT	0	0	0.587171	0	0	0	0	0	0.0913583	0.276447	0.376249	69.9891	0.126496	0.363913	0.022758	0.0681825	0.0239375	0.114041	0.0230843	0.867701	0.935788	0.400085	0.905982	6.92569	5.35822	14.6425	11.7355	0.238412	0.104454	0.104602	0.47832	0	0	0	0	0	0	1.18434	0.847207	0.160372	0	0	(P. D. Fey et al., 2013)
USA300 JE2 DscpA (SspP)	0	0	0.460182	0	0	0	0	0	0.0719191	0.30856	0.432557	68.2581	0.0967742	0.303387	0.0200679	0.0739446	0.0341963	0.0984973	0.013728	0.758189	0.967344	0.445172	1.02313	7.06337	5.48396	13.9883	11.6162	0.280227	0.110527	0.179446	0.445689	0	0	0	0	0	0	1.5317	0.852659	0.178514	0	0
USA300 JE2 DisaB	0	0	0.544389	0	0	0	0	0	0.0818874	0.333948	0.411705	72.504	0.109659	0.343061	0.0186286	0	0.0251289	0.0792821	0.0189099	0.754408	0.931172	0.367176	1.25473	6.98538	5.05618	12.7789	10.9031	0.317545	0.118876	0.0959942	0.440357	0	0	0	0	0	0	1.76716	0.687714	0.163512	0	0
USA300 JE2 DsspA	0	0	0.596157	0	0	0	0	0	0.100598	0.344613	0.51485	79.4043	0.111203	0.370598	0.0176306	0.0801444	0.0477245	0.116213	0.0164284	0.793366	1.06615	0.41664	1.21526	7.46927	5.3415	15.5482	13.3707	0.324239	0.129194	0.115143	0.535623	0	0	0	0	0	0	1.32963	0.850152	0	0	0
USA300 JE2 Dsbi	0	0	0.561508	0	0	0	0	0	0.0864358	0.377005	0.44553	79.3048	0.0800887	0.349468	0.0190039	0.0845934	0.0407089	0.0916647	0.0236414	0.778682	0.884056	0.128888	1.38554	8.36662	5.99054	14.4793	12.9552	0.298365	0.14262	0	0.510553	0.015553	0	0	0	0	0	1.84631	0.73483	0.220735	0	0
8325 WT	0	0	0	0	0	0	0	0	0.0281421	0.536339	0.52639	146.234	0	0.236812	0.281262	0.0728224	0.0508523	0.182828	0	0.144574	0.1813	0	0.151415	5.98895	3.12102	0	0	0	0.255515	0.0660973	0	0.011613	0	0	0	0	0	0	0.582659	0.422131	0	0	(J. Purves et al., 2010)
8325 DgapA	0	0	0	0	0	0	0	0	0.0536299	0	1.41737	126.95	0	0.341071	0.557668	0.0714416	0.0678959	0.164992	0	0.266653	0.412024	0	0.080809	14.5529	8.41516	0	0	0	0.374259	0.0691654	0	0.0135044	0	0	0	0	0	0	0.602197	0.18329	0	0
RN6390 Dspa	0	0	0	0	0	0	0	0	0.0745023	0.74573	1.09574	145.939	0.0161597	0.110154	0.966982	0.0810035	0.0633156	0.0538047	0	0.0507653	0.518849	0	0.157076	18.5691	15.4659	0	0	1.09528	0.360378	0.16048	0	0	0	0	0	0	0	0	1.06019	0.208017	0	0	(G. Heyer et al., 2002)
SH1000 WT	0	0	0	0	0	0	0	0	0.030852	0.463556	0.516044	181.145	0	0.28544	0.361008	0.0747166	0.088716	0.0933157	0	0.145048	0.182772	0	0.0390853	34.9309	16.2263	0	0	0	0.317832	0.0318747	0	0.0210333	0	0	0	0	0	0	0.322329	0.166616	0	0	(K. Cosgroves et al., 2007)
SH1000 DkatA	0	0	0	0	0	0	0	0	0.0307326	0.444495	0.36841	162.947	0	0.176405	0.231058	0.053813	0	0.0308086	0	0.117328	0.168287	0	0.0385083	30.0044	14.7933	0	0	0	0.3355	0.0372142	0	0.0217098	0	0	0	0	0	0	0.235499	0.127507	0	0
ST20112223	0.104	0.037	0	0.024	0.3	0	0	0	0	0.303	1.575	81.739	0	0.176	0	0.048	0.047	0	0	0	0.089	0	0.422	9.244	0.043	0.975	0.63	0.065	0.362	0.195	0.54	0.572	0	0	0	0	0	0.022	0	0.413	0.388	0	French NRCS
ST20102300	0	0	0	0	0	0	0	0	0.116	0.382	0.228	6.649	0.009	0.004	0.191	0.05	0.03	0	0	0.099	0.031	0	0.279	2.071	0.01	0	0	0	0.14	0	0	0.188	0	0	0	0	0	0.104	0.014	0.009	0	0
ST20110286	0	0	0	0	0	0	0	0	0.669	0.082	1.019	31.22	0.043	0	1.091	0.041	0	0.011	0.035	0.585	0.147	0	0.361	3.63	0.029	0	0	0.035	0.069	0.16	0.975	0	0	0	0	0	0	0	0.065	0	0.403	0
ST20110558	0	0.046	0	0	0	0	0	0	2.015	0.143	5.459	226.16	0	0.05023	0.664	0.032	0	0.019	0.026	0.436	0.052	0.094	0.217	48.071	0.256	0	0	0.052	0.199	0.496	0.686	0.121	0.239	0	0	0	0	0	0.886	0.049	0	0
ST20100880	0.136	0.221	0.082	0	0	0	0	0	0.156	0.233	0	26.622	0	0	0.066	0	0.02	0	0	0	0	0	0.373	2.938	0.02	0	0	0.028	0.074	0.026	0.33	0.406	0	0	0	0	0.073	0.543	0	0.014	0.321	0.345
ST20091662	0.118	0.015	0.1	0	0	0	0	0	0.11	0.523	0.082	1.042	0.005	0	0.031	0.029	0.019	0	0	0.056	0.01	0	0.071	0.912	0.004	0	0	0	0.195	0.144	0.399	0.082	0	0.013	0	0	0	0	0	0.003	0	0
ST20112201	0.162721	0	0.116816	0	0	0	0	0.0229431	0.153078	0.79876	0	0	0.0308875	0.0449284	0.0550417	0.215824	0	0	0	0.0606293	0.0792871	0	0.0511652	0	0	0	0	0.192236	0.144197	0.283805	0.0465428	0.406691	0	0	0	0	0	4.57528	0	0	0	0
ST20131948	0.138563	0	0	0	0	0	0	0	0	0.959959	0.105146	50.5464	0.0186372	0.248605	0.355866	0.0758109	0	0.0256994	0	0.106052	0.137658	0.158641	0.681418	9.57655	7.62495	0	0	0.445016	0.227309	0.10278	0.582805	0	0	0	0.777282	0	0	1.25562	0.040421	0	0	0.532396
ST20120210	0.119003	0	0	0.0312771	0	0.662958	0.0119596	0	0.0363808	0.759961	0.111432	9.85109	0.0119115	0.120508	0.00866025	0.0743819	0.0413285	0.11421	0	0.0826604	0.149967	0	0.17022	3.95772	1.87626	0	0	0.225643	0.174446	0.071768	0.257165	0.0870137	0	0	0	0	0	0.103277	0	0	0	0
ST20220165	0.194976	0	0	0	0	0	0	0	0.0272615	0.442174	0.071862	36.1106	0	0.0363685	0.0765742	0.194678	0.0320543	0	0	0.0634153	0.0694842	0.0644365	0.216503	13.3646	6.69633	0	0	0.60167	0.155397	0.0535525	0.120662	0	0	0	0	0.0731261	0	0.837284	0	0.0285704	0	0
		True positive																				*	a knock out strain for nuc was not available
		True negative
		Genome positive but no detection by mass spectrometry
	Diep BA, Palazzolo-Ballance AM, Tattevin P, Basuino L, Braughton KR, Whitney AR, et al. Contribution of Panton-Valentine leukocidin in community-associated methicillin-resistant Staphylococcus aureus pathogenesis. PLoS One. 2008 Sep 12;3(9):e3198.
	Rasigade JP, Trouillet-Assant S, Ferry T, Diep BA, Sapin A, Lhoste Y, et al. PSMs of hypervirulent Staphylococcus aureus act as intracellular toxins that kill infected osteoblasts. PLoS ONE. 2013;8(5):e63176.
	Perret M, Badiou C, Lina G, Burbaud S, Benito Y, Bes M, et al. Cross-talk between Staphylococcus aureus leukocidins-intoxicated macrophages and lung epithelial cells triggers chemokine secretion in an inflammasome-dependent manner. Cell Microbiol. 2012 Jul;14(7):1019–36.
	Fey PD, Endres JL, Yajjala VK, Widhelm TJ, Boissy RJ, Bose JL, et al. A genetic resource for rapid and comprehensive phenotype screening of nonessential Staphylococcus aureus genes. mBio. 2013 Feb 12;4(1):e00537-00512.
	Purves J, Cockayne A, Moody PCE, Morrissey JA. Comparison of the regulation, metabolic functions, and roles in virulence of the glyceraldehyde-3-phosphate dehydrogenase homologues gapA and gapB in Staphylococcus aureus. Infect Immun. 2010 Dec;78(12):5223–32.
	Heyer G, Saba S, Adamo R, Rush W, Soong G, Cheung A, et al. Staphylococcus aureus agr and sarA Functions Are Required for Invasive Infection but Not Inflammatory Responses in the Lung. Infect Immun. 2002 Jan;70(1):127–33.
	Cosgrove K, Coutts G, Jonsson IM, Tarkowski A, Kokai-Kun JF, Mond JJ, et al. Catalase (KatA) and Alkyl Hydroperoxide Reductase (AhpC) Have Compensatory Roles in Peroxide Stress Resistance and Are Required for Survival, Persistence, and Nasal Colonization in Staphylococcus aureus. J Bacteriol. 2007 Feb;189(3):1025–35.
