# Supplementary material for: Targeted proteomics links virulence factor expression with clinical severity in staphylococcal pneumonia
Source: Front Cell Infect Microbiol. 2023 Apr 3;13:1162617. doi: 10.3389/fcimb.2023.1162617 (PMC10106754; doi:10.3389/fcimb.2023.1162617)
Supplement: Supplementary file 5 [file Table_4.xlsx]

## Sheet: Feuil1
Table S4. Community-acquired pneumonia strains and clinical data
Stain number	AGR types	Clonal complexes	Death	Length hosp (days)	Charlson score	Rash	Hemoptysis	Lowest leucocyte count (G/L)	Leukopenia binary
ST20150832	III	CC1	no	18	3	no	no	12	no
ST20160536	I	ST8	yes	3	3	no	no	1.2	yes
ST20150547	III	CC80	no	39	2	no	no	13.1	no
ST20110311	II	CC5	no	7	0	no	no	31	no
ST20130718	I	CC7	no	34	0	no	no	14.86	no
ST20130523	III	CC80	no	68	1	no	no	1.2	yes
ST20110239	I	CC398	no	19	0	yes	no	2.3	yes
ST20113005	I	CC45	no	80	0	no	no	6.9	no
ST20150434	II	CC5	no	64	6	no	no	14	no
ST20112082	I	CC25	no	22	3	no	yes	13.8	no
ST20151867	II	CC15	no	12	0	no	yes	34.8	no
ST20120369	II	CC15	no	44	1	no	no	8.9	no
ST20130351	II	CC5	no	24	0	no	no	43.8	no
ST20130052	II	CC12	yes	5	2	no	no	13	no
ST20160175	I	CC398	yes	3	0	no	no	1.9	yes
ST20150602	II	CC15	no	84	3	no	yes	108	no
ST20130406	IV	CC121	no	30	0	yes	yes	8.8	no
ST20110288	II	CC15	yes	32	0	no	yes	0.8	yes
ST20130951	IV	CC121	no	NA	0	no	no	16	no
ST20162160	III	CC30	no	62	2	no	no	1.28	yes
ST20150326	III	CC80	yes	0	2	no	no	1.4	yes
ST20130900	I	CC188	yes	11	2	no	yes	63.22	no
ST20150065	I	CC152	yes	1	0	no	yes	1.15	yes
ST20130419	I	CC45	no	23	0	yes	no	37.4	no
ST20140245	II	CC5	no	10	2	no	no	10.5	no
ST20131246	II	CC5	no	NA	1	no	no	18	no
ST20140716	II	CC15	no	13	0	no	no	14	no
ST20102113	II	CC12	no	25	1	no	yes	4.4	no
ST20160419	III	CC30	no	83	1	no	no	5.5	no
ST20121941	I	CC398	no	32	1	no	no	19.6	no
ST20130329	I	CC152	yes	0	0	no	yes	0.9	yes
ST20152009	II	CC5	no	26	0	no	no	21.5	no
ST20142146	I	CC398	no	180	4	no	no	6.3	no
ST20130447	I	CC45	yes	5	0	no	no	1.8	yes
ST20160289	III	CC1	yes	46	2	no	no	8.4	no
ST20120435	II	CC5	no	12	2	no	yes	5.77	no
ST20140246	III	CC96/154	no	6	0	no	no	5.3	no
ST20140340	III	CC80	yes	37	0	no	yes	0.8	yes
ST20140244	I	CC398	no	29	1	no	no	3.9	no
ST20160340	III	CC1	no	33	5	no	yes	32.46	no
ST20141260	I	CC152	yes	1	0	no	yes	1.82	yes
ST20130242	I	CC398	no	36	2	no	yes	1.4	yes
ST20131798	II	CC5	yes	23	4	no	no	21.4	no
ST20150894	IV	CC121	no	74	2	no	no	NA	NA
ST20160538	II	CC1153	no	11	0	no	yes	13.2	no
ST20121202	IV	CC121	yes	1	3	yes	no	3	no
ST20141442	III	ST93	no	NA	0	no	no	9.5	no
ST20120554	I	CC152	yes	0	0	no	yes	1.7	yes
ST20141333	I	CC97	no	NA	2	no	no	2.3	yes
ST20110365	IV	CC121	yes	31	3	yes	no	4.18	no
ST20141965	III	CC30	yes	8	0	no	no	19.6	no
ST20130355	III	CC30	no	38	2	no	yes	8.4	no
ST20150104	I	CC45	yes	54	5	no	no	73.7	no
ST20160284	IV	CC121	yes	0	0	no	no	6	no
ST20141344	III	CC80	no	15	2	no	no	144.3	no
ST20160215	III	CC30	no	29	0	no	no	5.2	no
ST20122003	I	ST8	yes	1	0	no	yes	15	no
ST20110380	III	CC30	no	44	3	yes	no	5.2	no
ST20160427	I	CC152	no	35	1	no	no	15	no
ST20160106	I	CC152	yes	6	2	no	yes	0.4	yes
ST20152410	III	CC30	no	25	1	no	no	NA	NA
ST20141600	I	CC188	no	133	3	no	no	6.9	no
ST20130112	II	CC5	no	30	2	no	no	7.93	no
ST20112281	IV	CC121	no	114	0	yes	no	7	no
ST20120148	I	CC152	no	45	0	no	yes	18	no
ST20130335	I	ST8	yes	14	7	no	no	20	no
ST20130407	III	CC1	no	24	0	inc	yes	8.6	no
ST20150691	I	ST8	no	28	2	no	no	15.57	no
ST20120351	III	CC30	no	35	0	no	no	25	no
ST20150597	I	CC398	yes	7	0	no	yes	0.9	yes
ST20130781	I	CC45	no	NA	5	no	no	11	no
ST20141450	III	CC30	no	29	0	yes	yes	0.8	yes
ST20121931	I	CC152	no	58	0	no	yes	1.86	yes
ST20141860	II	CC5	no	268	1	no	no	1.9	yes
ST20120250	I	CC6	no	43	4	no	no	2.5	yes
ST20150100	I	ST8	no	11	0	no	no	1.18	yes
ST20140284	III	CC30	no	27	3	no	no	12	no
ST20150295	I	CC398	no	19	2	no	no	15.65	no
ST20112998	I	ST8	yes	57	5	no	yes	16.94	no
ST20130086	III	CC80	yes	1	3	no	yes	7.2	no
ST20130138	III	CC30	yes	14	2	no	no	0.7	yes
ST20130639	I	CC45	no	28	2	no	no	5	no
ST20121344	I	CC398	no	19	2	no	no	5.7	no
ST20130250	I	CC152	yes	1	0	no	no	2.8	yes
ST20140414	II	CC15	yes	4	0	inc	no	14	no
ST20110315	II	CC5	no	20	1	no	yes	2.6	yes
ST20112053	I	ST8	no	33	2	no	no	12	no
ST20130282	IV	CC121	yes	2	3	yes	yes	0.26	yes
ST20130251	III	CC30	no	17	0	no	yes	9.39	no
ST20120222	I	CC398	no	20	0	no	no	1.4	yes
ST20131768	III	CC80	no	25	5	no	no	12.91	no
ST20160612	III	CC1	yes	1	3	no	yes	0.39	yes
ST20161998	I	CC398	yes	1	3	no	yes	2	yes
ST20102242	I	CC152	no	31	0	no	no	7.39	no
ST20111304	III	CC88	yes	7	0	no	no	5.8	no
ST20110118	III	CC80	yes	0	2	no	yes	4	no
ST20160469	I	CC152	yes	39	0	no	yes	1.42	yes
ST20130348	III	CC30	yes	2	0	no	no	2.24	yes
ST20140412	III	CC30	no	83	0	yes	no	6.9	no
ST20130342	III	CC80	yes	41	4	no	yes	1.1	yes
ST20140881	I	CC22	no	41	6	inc	no	7.05	no
ST20130415	I	CC20	no	51	3	no	no	9.5	no
ST20120426	I	ST8	yes	1	5	no	no	1.53	yes
ST20112234	I	CC398	no	20	5	no	yes	16.9	no
ST20121965	I	ST8	no	15	1	no	no	17.35	no
ST20130088	IV	CC121	no	96	1	no	no	5.59	no
ST20150054	II	CC15	yes	6	2	no	yes	0.5	yes
ST20130194	I	CC152	yes	0	0	no	yes	2	yes
ST20111434	IV	CC121	yes	8	3	no	no	42	no
ST20130243	III	CC1	no	58	1	no	no	4.1	no
ST20130532	I	CC152	no	42	2	no	no	1.2	yes
ST20120387	I	ST8	yes	8	5	no	no	31.11	no
ST20120543	I	ST8	yes	1	4	no	no	27.4	no
ST20130333	IV	CC121	no	32	1	yes	no	17.4	no
ST20102330	III	CC30	no	28	3	no	no	21.1	no
ST20110208	II	CC15	no	27	0	no	no	3.8	no
ST20150327	I	CC398	yes	7	5	no	no	12.58	no
ST20111364	II	CC5	no	41	0	yes	no	5.4	no
ST20150123	III	CC88	yes	5	4	no	yes	7.3	no
ST20141938	III	CC30	no	49	1	no	no	14.8	no
ST20110372	III	CC80	no	NA	0	no	no	16.6	no
ST20130268	I	CC22	no	68	0	no	yes	1.8	yes
ST20121827	I	CC188	no	18	0	no	no	14.4	no
ST20112509	I	ST8	no	57	1	no	yes	0.43	yes
ST20141827	II	CC5	no	26	6	no	no	27.5	no
ST20130287	I	CC398	no	36	4	no	no	9.3	no
ST20141370	II	CC5	yes	25	2	no	yes	27.3	no
ST20140235	IV	CC121	yes	0	2	yes	yes	2.6	yes
ST20112044	III	CC30	no	157	4	no	yes	25.6	no
ST20150515	III	CC30	yes	0	2	no	yes	NA	NA
ST20120249	I	CC152	no	22	0	no	no	4.6	no
ST20111713	II	CC15	no	14	0	no	no	13.23	no
ST20150064	III	CC30	no	84	3	no	no	15.4	no
ST20131047	III	CC1	yes	7	4	no	no	5	no
ST20130193	I	CC4	yes	3	2	no	no	NA	NA
ST20130276	I	CC398	yes	1	1	inc	yes	1.7	yes
