# Supplementary material for: Targeted proteomics links virulence factor expression with clinical severity in staphylococcal pneumonia
Source: Front Cell Infect Microbiol. 2023 Apr 3;13:1162617. doi: 10.3389/fcimb.2023.1162617 (PMC10106754; doi:10.3389/fcimb.2023.1162617)
Supplement: Supplementary file 7 [file Table_6.xlsx]

## Sheet: Feuil1
Table S6: Multivariable analysis with groups of functionally-related proteins
Functional groups:
adhesion proteins	Cna	Fib	Sdrd
membrane-damaging toxins	Hla	Hld	HlgA	HlgB	HlgC
	LukE	LukH	LukS	PSMa4
superantigens	SEA	SEC	TSST-1
proteases	SplB	ScpA	EtD	SspA (V8)
immune escape proteins	Spa	Sbi	SCIN	CHIPS
Death	coef	sd	Z	exp_coef	2.5% CI	97.5% CI
adhesion proteins	-0.345	0.324	-1.063	0.708	0.375	1.338
membrane-damaging toxins	0.089	0.485	0.183	1.093	0.422	2.827
superantigens	0.538	0.551	0.977	1.713	0.582	5.04
proteases	0.75	0.574	1.307	2.116	0.688	6.513
immune escape proteins	0.671	0.392	1.71	1.956	0.907	4.219
Hemoptysis	coef	sd	Z	exp_coef	2.5% CI	97.5% CI
adhesion proteins	0.595	0.38	1.564	1.813	0.86	3.819
membrane-damaging toxins	0.28	0.489	0.574	1.324	0.508	3.449
superantigens	-0.095	0.548	-0.174	0.909	0.31	2.664
proteases	-0.307	0.586	-0.523	0.736	0.233	2.322
immune escape proteins	-0.548	0.373	-1.469	0.578	0.278	1.201
Leukopenia	coef	sd	Z	exp_coef	2.5% CI	97.5% CI
adhesion proteins	-0.115	0.467	-0.247	0.891	0.357	2.226
membrane-damaging toxins	-0.43	0.651	-0.661	0.65	0.182	2.329
superantigens	1.172	0.691	1.697	3.228	0.834	12.498
proteases	-0.153	0.814	-0.188	0.858	0.174	4.231
immune escape proteins	0.601	0.52	1.155	1.824	0.658	5.06
